# Supplementary material for: Rural Health: Low Obesity Rates Among Students in Portugal’s Countryside
Source: Nutrients. 2025 Mar 26;17(7):1153. doi: 10.3390/nu17071153 (PMC11990436; doi:10.3390/nu17071153)
Supplement: Supplementary file 1 [file nutrients-17-01153-s001.zip]

Archive with 1 entries (1 files):
- nutrients-3522423-supplementary.pdf
